# Supplementary material for: Feather mites play a role in cleaning host feathers: New insights from DNA metabarcoding and microscopy
Source: Mol Ecol. 2018 May 3;28(2):203–18. doi: 10.1111/mec.14581 (PMC6905397; doi:10.1111/mec.14581)
Supplement: Supplementary file 2 [file MEC-28-203-s002.csv]

sampleID_(i.e., differenciating between mite samples and external samples)	sample_(i.e., mites from the same individual collected in the same session)	mite_species	mite_genus	bird_species	Locality	Province	Country	number_of_mites	bird_age	bird_sex	bird_ring	type_(i.e. mite sample → inside or external sample → outside)
5	5	Trouessartia bifurcata	Trouessartia	Sylvia_atricapilla	Naranjal guadacorte	Cádiz	Spain	23	5	2	3L96608	inside
5_L0	5	Trouessartia bifurcata	Trouessartia	Sylvia_atricapilla	Naranjal guadacorte	Cádiz	Spain	23	5	2	3L96608	outside
11	11	Proctophyllodes sylviae	Proctophyllodes	Sylvia_atricapilla	Naranjal guadacorte	Cádiz	Spain	28	5	2	3L96609	inside
11_L0	11	Proctophyllodes sylviae	Proctophyllodes	Sylvia_atricapilla	Naranjal guadacorte	Cádiz	Spain	28	5	2	3L96609	outside
15	15	Proctophyllodes sylviae	Proctophyllodes	Sylvia_atricapilla	Naranjal guadacorte	Cádiz	Spain	64	6	1	3L96610	inside
15_L0	15	Proctophyllodes sylviae	Proctophyllodes	Sylvia_atricapilla	Naranjal guadacorte	Cádiz	Spain	64	6	1	3L96610	outside
17	17	Proctophyllodes stylifer aff troglodytes	Proctophyllodes	Troglodytes_troglodytes	Patera de guadacorte	Cádiz	Spain	50	5	2	PP6447	inside
17_L0	17	Proctophyllodes stylifer aff troglodytes	Proctophyllodes	Troglodytes_troglodytes	Patera de guadacorte	Cádiz	Spain	50	5	2	PP6447	outside
19	19	Proctophyllodes stylifer aff cristatus	Proctophyllodes	Parus_cristatus	Patera de guadacorte	Cádiz	Spain	30	5	1	PF0462	inside
19_L0	19	Proctophyllodes stylifer aff cristatus	Proctophyllodes	Parus_cristatus	Patera de guadacorte	Cádiz	Spain	30	5	1	PF0462	outside
21	21	Trouessartia reguli	Trouessartia	Regulus_ignicapillus	Patera de guadacorte	Cádiz	Spain	58	4	1	PP6452	inside
21_L0	21	Trouessartia reguli	Trouessartia	Regulus_ignicapillus	Patera de guadacorte	Cádiz	Spain	58	4	1	PP6452	outside
23	23	Proctophyllodes reguli	Proctophyllodes	Regulus_ignicapillus	Patera de guadacorte	Cádiz	Spain	70	4	1	PP6452	inside
23_L0	23	Proctophyllodes reguli	Proctophyllodes	Regulus_ignicapillus	Patera de guadacorte	Cádiz	Spain	70	4	1	PP6452	outside
25	25	Proctophyllodes stylifer aff troglodytes	Proctophyllodes	Troglodytes_troglodytes	Patera de guadacorte	Cádiz	Spain	103	6	1	PP6441	inside
25_L0	25	Proctophyllodes stylifer aff troglodytes	Proctophyllodes	Troglodytes_troglodytes	Patera de guadacorte	Cádiz	Spain	103	6	1	PP6441	outside
27	27	Trouessartia reguli	Trouessartia	Regulus_ignicapillus	Patera de guadacorte	Cádiz	Spain	94	5	1	MR3644	inside
27_L0	27	Trouessartia reguli	Trouessartia	Regulus_ignicapillus	Patera de guadacorte	Cádiz	Spain	94	5	1	MR3644	outside
31	31	Trouessartia bifurcata	Trouessartia	Sylvia_atricapilla	Patera de guadacorte	Cádiz	Spain	5	5	2	3L96461	inside
31_L0	31	Trouessartia bifurcata	Trouessartia	Sylvia_atricapilla	Patera de guadacorte	Cádiz	Spain	5	5	2	3L96461	outside
33	33	Proctophyllodes sylviae	Proctophyllodes	Sylvia_atricapilla	Patera de guadacorte	Cádiz	Spain	1	5	2	3L96461	inside
33_L0	33	Proctophyllodes sylviae	Proctophyllodes	Sylvia_atricapilla	Patera de guadacorte	Cádiz	Spain	1	5	2	3L96461	outside
34	34	Proctophyllodes stylifer aff caeruleus	Proctophyllodes	Cyanistes_caeruleus	Patera de guadacorte	Cádiz	Spain	41	5	1	PC7375	inside
34_L0	34	Proctophyllodes stylifer aff caeruleus	Proctophyllodes	Cyanistes_caeruleus	Patera de guadacorte	Cádiz	Spain	41	5	1	PC7375	outside
37	37	Proctophyllodes stylifer aff caeruleus	Proctophyllodes	Cyanistes_caeruleus	Patera de guadacorte	Cádiz	Spain	40	6	1	PH4059	inside
37_L0	37	Proctophyllodes stylifer aff caeruleus	Proctophyllodes	Cyanistes_caeruleus	Patera de guadacorte	Cádiz	Spain	40	6	1	PH4059	outside
39	39	Trouessartia bifurcata	Trouessartia	Sylvia_atricapilla	Patera de guadacorte	Cádiz	Spain	66	6	1	3L96611	inside
39_L0	39	Trouessartia bifurcata	Trouessartia	Sylvia_atricapilla	Patera de guadacorte	Cádiz	Spain	66	6	1	3L96611	outside
47	47	Trouessartia bifurcata	Trouessartia	Sylvia_atricapilla	Patera de guadacorte	Cádiz	Spain	81	5	2	3L96612	inside
47_L0	47	Trouessartia bifurcata	Trouessartia	Sylvia_atricapilla	Patera de guadacorte	Cádiz	Spain	81	5	2	3L96612	outside
49	49	Proctophyllodes sylviae	Proctophyllodes	Sylvia_atricapilla	Patera de guadacorte	Cádiz	Spain	9	5	2	3L96612	inside
49_L0	49	Proctophyllodes sylviae	Proctophyllodes	Sylvia_atricapilla	Patera de guadacorte	Cádiz	Spain	9	5	2	3L96612	outside
51	51	Proctophyllodes stylifer aff cristatus	Proctophyllodes	Parus_cristatus	Patera de guadacorte	Cádiz	Spain	99	5	0	PP6457	inside
51_L0	51	Proctophyllodes stylifer aff cristatus	Proctophyllodes	Parus_cristatus	Patera de guadacorte	Cádiz	Spain	99	5	0	PP6457	outside
59	59	Proctophyllodes cetti	Proctophyllodes	Cettia_cetti	La janda	Cádiz	Spain	130	5	1	1L80698	inside
59_L0	59	Proctophyllodes cetti	Proctophyllodes	Cettia_cetti	La janda	Cádiz	Spain	130	5	1	1L80698	outside
76	76	Proctophyllodes clavatus	Proctophyllodes	Sylvia_borin	Rinconcillo	Cádiz	Spain	28	4	0	3L96627	inside
76_L0	76	Proctophyllodes clavatus	Proctophyllodes	Sylvia_borin	Rinconcillo	Cádiz	Spain	28	4	0	3L96627	outside
82	82	Proctophyllodes lusciniae	Proctophyllodes	Luscinia_megarhynchos	La menacha	Cádiz	Spain	85	6	2	3L50203	inside
82_L0	82	Proctophyllodes lusciniae	Proctophyllodes	Luscinia_megarhynchos	La menacha	Cádiz	Spain	85	6	2	3L50203	outside
84	84	Proctophyllodes lusciniae	Proctophyllodes	Luscinia_megarhynchos	La menacha	Cádiz	Spain	96	5	1	3L50204	inside
84_L0	84	Proctophyllodes lusciniae	Proctophyllodes	Luscinia_megarhynchos	La menacha	Cádiz	Spain	96	5	1	3L50204	outside
90	90	Dolichodectes hispanicus	Dolichodectes	Hippolais_polyglotta	La menacha	Cádiz	Spain	42	5	0	3L50206	inside
90_L0	90	Dolichodectes hispanicus	Dolichodectes	Hippolais_polyglotta	La menacha	Cádiz	Spain	42	5	0	3L50206	outside
97	97	Proctophyllodes clavatus	Proctophyllodes	Sylvia_melanocephala	Rinconcillo	Cádiz	Spain	29	6	1	HT8753	inside
97_L0	97	Proctophyllodes clavatus	Proctophyllodes	Sylvia_melanocephala	Rinconcillo	Cádiz	Spain	29	6	1	HT8753	outside
100	100	Proctophyllodes vassilevi	Proctophyllodes	Acrocephalus_scirpaceus	Rinconcillo	Cádiz	Spain	11	4	0	3L96633	inside
100_L0	100	Proctophyllodes vassilevi	Proctophyllodes	Acrocephalus_scirpaceus	Rinconcillo	Cádiz	Spain	11	4	0	3L96633	outside
102	102	Proctophyllodes doleophyes	Proctophyllodes	Ficedula_hypoleuca	Rinconcillo	Cádiz	Spain	3	5	1	PP6463	inside
102_L0	102	Proctophyllodes doleophyes	Proctophyllodes	Ficedula_hypoleuca	Rinconcillo	Cádiz	Spain	3	5	1	PP6463	outside
107	107	Trouessartia rubecula	Trouessartia	Erithacus_rubecula	Patera de guadacorte	Cádiz	Spain	55	5	1	P134301	inside
107_L0	107	Trouessartia rubecula	Trouessartia	Erithacus_rubecula	Patera de guadacorte	Cádiz	Spain	55	5	1	P134301	outside
108	108	Proctophyllodes rubeculinus	Proctophyllodes	Erithacus_rubecula	Patera de guadacorte	Cádiz	Spain	5	5	1	P134301	inside
108_L0	108	Proctophyllodes rubeculinus	Proctophyllodes	Erithacus_rubecula	Patera de guadacorte	Cádiz	Spain	5	5	1	P134301	outside
115	115	Trouessartia rubecula	Trouessartia	Erithacus_rubecula	Patera de guadacorte	Cádiz	Spain	105	6	1	1N37852	inside
115_L0	115	Trouessartia rubecula	Trouessartia	Erithacus_rubecula	Patera de guadacorte	Cádiz	Spain	105	6	1	1N37852	outside
122	122	Proctophyllodes stylifer aff caeruleus	Proctophyllodes	Cyanistes_caeruleus	Patera de guadacorte	Cádiz	Spain	21	na	2	885595	inside
122_L0	122	Proctophyllodes stylifer aff caeruleus	Proctophyllodes	Cyanistes_caeruleus	Patera de guadacorte	Cádiz	Spain	21	na	2	885595	outside
126	126	Proctophyllodes stylifer aff major	Proctophyllodes	Parus_major	Patera de guadacorte	Cádiz	Spain	4	6	1	2A338264	inside
126_L0	126	Proctophyllodes stylifer aff major	Proctophyllodes	Parus_major	Patera de guadacorte	Cádiz	Spain	4	6	1	2A338264	outside
128	128	Proctophyllodes clavatus	Proctophyllodes	Certhia_brachydactyla	Patera de guadacorte	Cádiz	Spain	69	5	1	PP6470	inside
128_L0	128	Proctophyllodes clavatus	Proctophyllodes	Certhia_brachydactyla	Patera de guadacorte	Cádiz	Spain	69	5	1	PP6470	outside
133	133	Proctophyllodes motacillae	Proctophyllodes	Motacilla_cinerea	Genil_bajo	Granada	Spain	58	5	1	133	inside
133_L0	133	Proctophyllodes motacillae	Proctophyllodes	Motacilla_cinerea	Genil_bajo	Granada	Spain	58	5	1	133	outside
136	136	Proctophyllodes motacillae	Proctophyllodes	Motacilla_cinerea	Genil_bajo	Granada	Spain	65	5	1	136	inside
136_L0	136	Proctophyllodes motacillae	Proctophyllodes	Motacilla_cinerea	Genil_bajo	Granada	Spain	65	5	1	136	outside
139	139	Proctophyllodes motacillae	Proctophyllodes	Motacilla_cinerea	Genil_bajo	Granada	Spain	21	5	1	139	inside
139_L0	139	Proctophyllodes motacillae	Proctophyllodes	Motacilla_cinerea	Genil_bajo	Granada	Spain	21	5	1	139	outside
142	142	Proctophyllodes motacillae	Proctophyllodes	Motacilla_cinerea	Genil_bajo	Granada	Spain	54	5	2	142	inside
142_L0	142	Proctophyllodes motacillae	Proctophyllodes	Motacilla_cinerea	Genil_bajo	Granada	Spain	54	5	2	142	outside
148	148	Proctophyllodes sylviae	Proctophyllodes	Sylvia_melanocephala	Cubillas	Granada	Spain	3	5	2	148	inside
148_L0	148	Proctophyllodes sylviae	Proctophyllodes	Sylvia_melanocephala	Cubillas	Granada	Spain	3	5	2	148	outside
151	151	Dolichodectes edwarsii	Dolichodectes	Acrocephalus_arundinaceus	Padul	Granada	Spain	58	4	2	151	inside
151_L0	151	Dolichodectes edwarsii	Dolichodectes	Acrocephalus_arundinaceus	Padul	Granada	Spain	58	4	2	151	outside
157	157	Proctophyllodes vassilevi	Proctophyllodes	Acrocephalus_scirpaceus	Padul	Granada	Spain	26	4	2	157	inside
157_L0	157	Proctophyllodes vassilevi	Proctophyllodes	Acrocephalus_scirpaceus	Padul	Granada	Spain	26	4	2	157	outside
160	160	Scutulanyssus hirundicola	Scutulanyssus	Hirundo_rustica	Padul	Granada	Spain	3	3	0	160	inside
160_L0	160	Scutulanyssus hirundicola	Scutulanyssus	Hirundo_rustica	Padul	Granada	Spain	3	3	0	160	outside
Blank	na	na	na	na	na			na	na	na	na	inside
Blank	na	na	na	na	na			na	na	na	na	outside
