# Supplementary material for: Feather mites play a role in cleaning host feathers: New insights from DNA metabarcoding and microscopy
Source: Mol Ecol. 2018 May 3;28(2):203–18. doi: 10.1111/mec.14581 (PMC6905397; doi:10.1111/mec.14581)
Supplement: Supplementary file 3 [file MEC-28-203-s003.csv]

	Number of infrapopulations with more than 100 reads	Minimum number of reads	Maximum number of reads	Mean number of reads	Median number of reads
Fungi	38	882	550586	55355.2	25274.5
Bacteria	39	2156	120498.3	1024706	53545
